# Supplementary material for: The protein kinase Ire1 has a Hac1-independent essential role in iron uptake and virulence of Candida albicans
Source: PLoS Pathog. 2022 Feb 2;18(2):e1010283. doi: 10.1371/journal.ppat.1010283 (PMC8846550; doi:10.1371/journal.ppat.1010283)
Supplement: S1 Table — (XLSX) [file ppat.1010283.s004.xlsx]

## Sheet: S1 Table
S1 Table. C. albicans protein kinase deletion mutant library
Strain name 1	Gene name (CGD)	orf19. number	Deletion	Allele discrimination	Relevant description/GO annotation in CGD (May 2020)
SCAKL1M4A/B	AKL1	5357	homozygous	no	Putative serine/threonine protein kinase, protein kinase activity
SCATG1M4A/B	ATG1	3841	homozygous	AlwNI at -716 in allele 1	Putative protein serine/threonine kinase, protein kinase activity
SCBCK1M3A/B 2	BCK1	5162	homozygous	NdeI at -3862 in allele 1	MAP kinase kinase kinase
SCBUB1M4A/B	BUB1	2678	homozygous	HhaI at +3658 (downstream) in allele 2	Putative cell cycle checkpoint kinase, protein kinase activity
SCBUD32M2A/B		4252	heterozygous	ClaI at +1797 (downstream) in allele 1	Protein kinase activity
SCCAK1M2A/B	CAK1	793	heterozygous	BspHI at +932 in allele 1	Monomeric CDK-activating kinase, protein serine/threonine kinase activity
SCCBK1M4A/B	CBK1	4909	homozygous	HindIII at +3025 (downstream) in allele 1	Ser/Thr kinase of cell wall integrity pathway, protein serine/threonine kinase activity
SCCDC5M2A/B	CDC5	6010	heterozygous	PvuII at +4912 (downstream) in allele 1	Polo-like kinase, protein kinase activity
SCCDC7M2A/B	CDC7	3561	heterozygous	no	Catalytic subunit of Dbf4p-regulated serine/threonine protein kinase, protein serine/threonine kinase activity
SCCDC15M2A/B	CDC15	3545	heterozygous	EcoRV at +6039 (downstream) in allele 2	Putative protein serine/threonine kinase, protein kinase activity
SCCDC28M2A/B	CDC28	3856	heterozygous	HindIII at -3021 in allele 2	Cyclin-dependent protein kinase, cyclin-dependent protein serine/threonine kinase activity
SCCEK1M4A/B	CEK1	2886	homozygous	ClaI at -3915 in allele 1	ERK-family protein kinase, protein kinase activity
SCCEK2M4A/B	CEK2	460	homozygous	SpeI at -2160 in allele 1	MAP kinase required for wild-type efficiency of mating, MAP kinase activity
SCCHK1M4A/B	CHK1	896	homozygous	BsaBI at +3071 in allele 2	Histidine kinase, phosphorelay sensor kinase activity
SCCKA1M4A/B	CKA1	7652	homozygous	no	Putative alpha subunit (catalytic subunit) of protein kinase CK2, protein serine/threonine kinase activity
SCCKA2M4A/B	CKA2	3530	homozygous	HincII at +357 in allele 2	Catalytic alpha-subunit of protein kinase CK2, protein serine/threonine kinase activity
SCCLA4M4A/B	CLA4	4890	homozygous	MspI at -3728 in allele 2	Ste20p family Ser/Thr kinase, protein serine/threonine kinase activity
SCCMK1M4A/B	CMK1	5911	homozygous	no	Putative calcium/calmodulin-dependent protein kinase II, protein kinase activity
SCCMK2M4A/B	CMK2	1754	homozygous	ClaI at +60 in allele 1	Putative calmodulin-dependent protein kinase, protein kinase activity
SCCRK1M4A/4B	CRK1	3523	homozygous	NsiI at +4928 (downstream) in allele 1	Protein kinase of the Cdc2 subfamily, MAP kinase activity
SCCSK1M4A/B	CSK1	7208	homozygous	no	Putative mitogen-activated protein (MAP) kinase, MAP kinase activity
SCCST20M4A/B	CST20	4242	homozygous	NsiI at -6718 in allele 2	Protein kinase of Ste20p/p65PAK family, protein kinase activity
SCCTK1M2A/B		1619	heterozygous	NdeI at +1027 in allele 1	Putative kinase subunit of RNA polymerase II carboxy-terminal domain kinase I, protein kinase activity
SCDBF2M2A/B	DBF2	1223	heterozygous	BstYI at -1782 in allele 1	Essential serine/threonine protein kinase, protein serine/threonine kinase activity
SCDUN1M4A/B	DUN1	4002	homozygous	XcmI at -1851 in allele 1	Protein kinase activity
SCFUN31M4A/B	FUN31	7451	homozygous	no	Putative PAS kinase, protein kinase activity
SCGCN2M4A/B	GCN2	6913	homozygous	no	Translation initiation factor 2-alpha (eIF2alpha) kinase
SCGIN4M4A/B	GIN4	663	homozygous	HpaI at +5826 (downstream) in allele 2	Autophosphorylated kinase, protein kinase activity
SCHOG1M4A/B	HOG1	895	homozygous	AseI at +1220 (downstream) in allele 2	MAP kinase of osmotic-, heavy metal-, and core stress response, MAP kinase activity
SCHRK1M4A/B	HRK1	5408	homozygous	HpaI at +6015 (downstream) in allele 1	Putative serine/threonine kinase, protein kinase activity
SCHRR25M2A/B	HRR25	3476	heterozygous	HaeIII at +2897 (downstream) in allele 1	Predicted protein serine/threonine kinase, protein kinase activity
SCHSL1M4A/B	HSL1	4308	homozygous	HhaI at +4024 in allele 2	Probable protein kinase, protein tyrosine kinase activity
SCHST7M4A/B	HST7	469	homozygous	NcoI at +1211 in allele 1	MAP kinase kinase, MAP kinase kinase activity
SCIKS1M4A/B		428	homozygous	SphI at +394 in allele 1	Putative serine/threonine kinase, protein kinase activity
SCIME2M4A/B	IME2	2395	homozygous	BamHI at -1789 in allele 1	Putative serine/threonine protein kinase, protein kinase activity
SCIPL1M2A/B	IPL1	3474	heterozygous	NciI at +2041 (downstream) in allele 1	Putative Aurora kinase
SCIRE1M4A/B	IRE1	5068	homozygous	EcoRV at +4370 (downstream) in allele 2	Putative protein kinase
SCKIC1M4A/B	KIC1	191	homozygous	NciI at +3425 (downstream) in allele 1	Member of the GCK-III subfamily of eukaryotic Ste20p kinases, protein kinase activity
SCKIN2M4A/B	KIN2	7510	homozygous	no	Protein kinase activity
SCKIN3M4A/B	KIN3	5325	homozygous	no	Protein kinase activity
SCKIN4M4A/B		3751	homozygous	AlwNI at -2244 in allele 2	Putative serine/threonine protein kinase, protein kinase activity
SCKIN28M2A/B	KIN28	6239	heterozygous	HincII at +1872 (downstream) in allele 2	Putative serine/threonine protein kinase, protein kinase activity
SCKNS1M4A/B	KNS1	4979	homozygous	HindIII at -2964 in allele 1	Protein kinase involved in negative regulation of PolIII transcription, protein kinase activity
SCKSP1M2A/B	KSP1	4432	heterozygous	EcoRV at +5766 (downstream) in allele 1	Putative serine/threonine protein kinase, protein kinase activity
SCMCK1M4A/B		3459	homozygous	StyI at +2590 (downstream) in allele 2	Putative serine/threonine/tyrosine (dual specificity) kinase, protein kinase activity
SCMEC1M4A/B	MEC1	1283	homozygous	HhaI at +7825 (downstream) in allele 1	Protein serine/threonine kinase activity
SCMEK1M4A/B		1874	homozygous	BglII at +726 in allele 1	Protein kinase activity
SCMKC1M4A/B	MKC1	7523	homozygous	no	MAP kinase, MAP kinase activity
SCMKK2M4A/B	MKK2	6889	homozygous	AvaII at -748 in allele 2	MAP kinase kinase involved in signal transduction, protein kinase activity
SCMPS1M2A/B	MPS1	7293	heterozygous	no	Putative spindle assembly checkpoint kinase, protein kinase activity
SCNIK1M4A/B	NIK1	5181	homozygous	HindIII at -1473 in allele 1	Histidine kinase involved in a two-component signaling pathway, protein histidine kinase activity
NPR1M4A/B	NPR1	6232	homozygous	HaeII at +1004 in allele 2	Predicted protein serine/threonine kinase, protein kinase activity
SCPAN3M4A/B	PAN3	4010	homozygous	MspI at +734 in allele 1	Protein kinase activity (previous GO annotation, now deleted)
SCPBS2M4A/B	PBS2	7388	homozygous	no	MAPK kinase (MAPKK), MAP kinase kinase activity
SCPDK2M4A/B	PDK2	7281	homozygous	no	Putative pyruvate dehydrogenase kinase
SCPHO85M2A/B	PHO85	6846	heterozygous	StyI at +941 in allele 2	Cyclin-dependent protein serine/threonine kinase activity
SCPKC1M4A/B	PKC1	5901	homozygous	no	Protein kinase C, protein kinase C activity
SCPKH1M4A/B	PKH2	5224	homozygous	EcoRI at -825 in allele 1	Putative serine/threonine protein kinase, protein kinase activity
SCPKH3M4A/B	PKH3	1196	homozygous	KasI at +1033 in allele 1	Protein kinase activity
SCPRK1M4A/B	PRK1	2605	homozygous	AccI at -351 in allele 2	Putative protein serine/threonine kinase, protein kinase activity
SCPRR1M4A/B		4347	homozygous	EcoRI at +1870 in allele 1	Putative serine/threonine protein kinase, protein kinase activity
SCPRR2M4A/B	PRR2	1341	homozygous	no	Putative serine/threonine protein kinase, protein kinase activity
SCPTK2M2A/B	PTK2	3415	heterozygous	ClaI at +3530 (downstream) in allele 2	Putative protein kinase of polyamine import, protein kinase activity
SCRAD53M4A/B	RAD53	6936	homozygous	no	Protein kinase required for cell-cycle arrest in response to DNA damage, protein kinase activity
SCRCK2M4A/B	RCK2	2268	homozygous	ClaI at +3727 (downstream) in allele 2	Predicted MAP kinase-activated protein kinase, protein serine/threonine kinase activity
SCRIM11M4A/B	RIM11	791	homozygous	EcoRI at +1183 in allele 2	Protein kinase activity
SCRIM15M4A/B	RIM15	7044	homozygous	no	Protein kinase activity
SCRIO1M2A/B		2320	heterozygous	SpeI at +2447 (downstream) in allele 2	Putative serine/threonine-protein kinase, protein serine/threonine kinase activity
SCRIO2M2A/B	RIO2	6369	heterozygous	BstBI at +2510 (downstream) in allele 2	Putative serine kinase with a predicted role in the processing of the 20S pre-rRNA into mature 18S rRNA, protein serine/threonine kinase activity
SCSAT4M4A/B		3854	homozygous	NdeI at +3909 (downstream) in allele 2	Protein kinase activity
SCSCH9M4A/B	SCH9	829	homozygous	HincII at +2160 in allele 1	Protein kinase, protein kinase activity
SCSHA3M4A/B	SHA3	3669	homozygous	BspEI at +5240 (downstream) in allele 2	Putative ser/thr kinase involved in glucose transport, protein kinase activity
SCSKY1M4A/B		2436	homozygous	AvaII at -812 in allele 1	Predicted protein serine/threonine kinase, protein kinase activity
SCSLN1M4A/B	SLN1	3256	homozygous	no	Histidine kinase involved in a two-component signaling pathway that regulates cell wall biosynthesis, protein histidine kinase activity
SCSNF1M2A/B	SNF1	1936	heterozygous	HhaI at -3852 in allele 1	Protein serine/threonine kinase activity
SCSOK1M4A/B	SOK1	451	homozygous	NcoI at +3994 (downstream) in allele 1	Protein kinase required for degradation of Nrg1p
SCSPS1M4A/B		3049	homozygous	BspEI at +3313 (downstream) in allele 1	Protein kinase activity
SCSSK2M4A/B	SSK2	3775	homozygous	EcoRV at +9 in allele 2	MAP kinase kinase kinase (MAPKKK)
SCSSN3M4A/B	SSN3	794	homozygous	no	Putative cyclin-dependent protein kinase, protein kinase activity
SCSTE11M4A/B	STE11	844	homozygous	no	Protein kinase activity
SCSWE1M4A/B	SWE1	4867	homozygous	HpaII at +2914 in allele 1	Putative protein kinase with a role in control of growth and morphogenesis, protein kinase activity
SCTEL1M4A/B	TEL1	5580	homozygous	HincII at -1644 in allele 2	Protein serine/threonine kinase activity
SCTOR1M2A/B	TOR1	2290	heterozygous	SphI at +6244 in allele 1	Protein serine/threonine kinase activity (previous GO annotation, now deleted)
SCTPK1M4A/B	TPK1	4892	homozygous	355 bp insertion downstream of allele 2	cAMP-dependent protein kinase catalytic subunit, cAMP-dependent protein kinase activity
SCTPK2M4A/B	TPK2	2277	homozygous	EcoRI at +3492 (downstream) in allele 2	cAMP-dependent protein kinase catalytic subunit, cAMP-dependent protein kinase activity
SCVPS15M4A/B	VPS15	130	homozygous	AlwNI at +6260 (downstream) in allele 1	Protein kinase activity
SCYAK1M4A/B	YAK1	147	homozygous	EcoRI at -1386 in allele 1	Predicted serine-threonine protein kinase, protein kinase activity
SCYCK2M4A/B	YCK2	7001	homozygous	no	Protein kinase activity
SCYPK1M2A/B		399	heterozygous	SpeI at +3789 (downstream) in allele 1	Putative serine/threonine protein kinase, protein kinase activity
SC35M4A/B		35	homozygous	PvuII at -2054 in allele 2	Predicted kinase
SC223M4A/B		223	homozygous	EcoRV at +4922 (downstream) in allele 1	Putative serine/threonine protein kinase
SC764M4A/B		764	homozygous	SalI at +1042 in allele 1	Protein kinase activity
SC792M4A/B		792	homozygous	EcoRI at +2833 in allele 2	Protein kinase activity
SC846M4A/B		846	homozygous	NcoI at +938 in allele 2	Predicted protein kinase
SC1985M4A/B		1985	homozygous	HindIII at -1939 in allele 2	Protein serine/threonine kinase activity (previous GO annotation, now deleted)
SC2222M4A/B		2222	homozygous	BglII in allele 2	Putative casein kinase, protein kinase activity
SC2781M4A/B		2781	homozygous	SpeI at -207 and +2182 in allele 2	Protein kinase activity
SC3456M2A/B		3456	heterozygous	EcoRI at +2174 (downstream) in allele 1	Protein kinase activity
SC3840M4A/B	SAK1	3840	homozygous	no	Serine/threonine protein kinase, protein serine/threonine kinase activity
SC4144M4A/B		4144	homozygous	ClaI at +2811 in allele 1	Predicted protein kinase
SC4269M4A/B		4269	homozygous	no	Protein kinase activity
SC4518M4A/B		4518	homozygous	HincII at -1998 in allele 1	Protein kinase of unknown function, protein kinase activity
SC5253M4A/B		5253	homozygous	no	Protein kinase activity
SC5376M2A/B		5376	heterozygous	EcoRV at +278 in allele 2	Protein kinase activity
SC6275M4A/B		6275	homozygous	no	Protein kinase activity
SC6492M4A/B		6492	homozygous	EcoRI at +322 in allele 1	Predicted protein serine/threonine kinase and/or protein tyrosine kinase, protein kinase activity
SC6980M4A/B		6980	homozygous	no	Protein kinase activity
SC7164M4A/B	ENV7	7164	homozygous	no	Predicted protein serine/threonine kinase and/or protein tyrosine kinase, protein kinase activity
1 Two independent deletion mutants were constructed for each protein kinase (strains A and B). When the two alleles of a gene were distinguished by a restriction fragment length polymorphism (positions of relevant restriction sites are with respect to the start codon), both possible heterozygous mutants were generated and used for the construction of homozygous mutants (M4). When only heterozygou…
2 The SAT1 flipper cassette could not be excised after insertion into the second BCK1 allele, because of a growth defect of the M3 mutants in the inducing YCB-BSA medium.
