# Supplementary material for: The protein kinase Ire1 has a Hac1-independent essential role in iron uptake and virulence of Candida albicans
Source: PLoS Pathog. 2022 Feb 2;18(2):e1010283. doi: 10.1371/journal.ppat.1010283 (PMC8846550; doi:10.1371/journal.ppat.1010283)
Supplement: S2 Table — (XLSX) [file ppat.1010283.s005.xlsx]

## Sheet: S2 Table
S2 Table. C. albicans strains used in this study
Strain a	Parent	Relevant genotype or characteristics b	Reference
SC5314		wild-type reference strain	[1]
ssn3∆ mutants and complemented strains
SCSSN3M1A and -B	SC5314	SSN3/ssn3∆::SAT1-FLIP	this study
SCSSN3M2A	SCSSN3M1A	SSN3/ssn3∆::FRT	this study
SCSSN3M2B	SCSSN3M1B	SSN3/ssn3∆::FRT	this study
SCSSN3M3A	SCSSN3M2A	ssn3∆::SAT1-FLIP/ssn3∆::FRT	this study
SCSSN3M3B	SCSSN3M2B	ssn3∆::SAT1-FLIP/ssn3∆::FRT	this study
SCSSN3M4A	SCSSN3M3A	ssn3∆::FRT/ssn3∆::FRT	this study
SCSSN3M4B	SCSSN3M3B	ssn3∆::FRT/ssn3∆::FRT	this study
SCSSN3MK1A	SCSSN3M4A	ssn3∆::FRT/SSN3-SAT1-FLIP	this study
SCSSN3MK1B	SCSSN3M4B	ssn3∆::FRT/SSN3-SAT1-FLIP	this study
SCSSN3MK2A	SCSSN3MK1A	ssn3∆::FRT/SSN3-FRT	this study
SCSSN3MK2B	SCSSN3MK1B	ssn3∆::FRT/SSN3-FRT	this study
sef1∆ mutants and complemented strains
SCSEF1M1A and -B	SC5314	SEF1/sef1∆::SAT1-FLIP	this study
SCSEF1M2A	SCSEF1M1A	SEF1/sef1∆::FRT	this study
SCSEF1M2B	SCSEF1M1B	SEF1/sef1∆::FRT	this study
SCSEF1M3A	SCSEF1M2A	sef1∆::SAT1-FLIP/sef1∆::FRT	this study
SCSEF1M3B	SCSEF1M2B	sef1∆::SAT1-FLIP/sef1∆::FRT	this study
SCSEF1M4A	SCSEF1M3A	sef1∆::FRT/sef1∆::FRT	this study
SCSEF1M4B	SCSEF1M3B	sef1∆::FRT/sef1∆::FRT	this study
SCSEF1MK1A	SCSEF1M4A	sef1∆::FRT/SEF1-SAT1-FLIP	this study
SCSEF1MK1B	SCSEF1M4B	sef1∆::FRT/SEF1-SAT1-FLIP	this study
SCSEF1MK2A	SCSEF1MK1A	sef1∆::FRT/SEF1-FRT	this study
SCSEF1MK2B	SCSEF1MK1B	sef1∆::FRT/SEF1-FRT	this study
SCSEF1MK3A	SCSEF1M2A	SEF1/SEF1-SAT1-FLIP	this study
SCSEF1MK3B	SCSEF1M2B	SEF1/SEF1-SAT1-FLIP	this study
SCSEF1MK4A	SCSEF1M3A	SEF1/SEF1-FRT	this study
SCSEF1MK4B	SCSEF1M3B	SEF1/SEF1-FRT	this study
ire1∆ mutants and complemented strains
SCIRE1M1A	SC5314	IRE1-1/ire1-2∆::SAT1-FLIP	this study
SCIRE1M1B	SC5314	ire1-1∆::SAT1-FLIP/IRE1-2	this study
SCIRE1M2A	SCIRE1M1A	IRE1-1/ire1-2∆::FRT	this study
SCIRE1M2B	SCIRE1M1B	ire1-1∆::FRT/IRE1-2	this study
SCIRE1M3A	SCIRE1M2A	ire1-1∆::SAT1-FLIP/ire1-2∆::FRT	this study
SCIRE1M3B	SCIRE1M2B	ire1-1∆::FRT/ire1-2∆::SAT1-FLIP	this study
SCIRE1M4A	SCIRE1M3A	ire1-1∆::FRT/ire1-2∆::FRT	this study
SCIRE1M4B	SCIRE1M3B	ire1-1∆::FRT/ire1-2∆::FRT	this study
SCIRE1MK1A	SCIRE1M4A	ire1-1∆::FRT/IRE1-SAT1-FLIP	this study
SCIRE1MK1B	SCIRE1M4B	IRE1-SAT1-FLIP/ire1-2∆::FRT	this study
SCIRE1MK2A	SCIRE1MK1A	ire1-1∆::FRT/IRE1-FRT	this study
SCIRE1MK2B	SCIRE1MK1B	IRE1-FRT/ire1-2∆::FRT	this study
mec1∆ mutants and complemented strains
SCMEC1M1A	SC5314	mec1-1∆::SAT1-FLIP/MEC1-2	this study
SCMEC1M1B	SC5314	MEC1-1/mec1-2∆::SAT1-FLIP	this study
SCMEC1M2A	SCMEC1M1A	mec1-1∆::FRT/MEC1-2	this study
SCMEC1M2B	SCMEC1M1B	MEC1-1/mec1-2∆::FRT	this study
SCMEC1M3A	SCMEC1M2A	mec1-1∆::FRT/mec1-2∆::SAT1-FLIP	this study
SCMEC1M3B	SCMEC1M2B	mec1-1∆::SAT1-FLIP/mec1-2∆::FRT	this study
SCMEC1M4A	SCMEC1M3A	mec1-1∆::FRT/mec1-2∆::FRT	this study
SCMEC1M4B	SCMEC1M3B	mec1-1∆::FRT/mec1-2∆::FRT	this study
SCMEC1MK1A	SCMEC1M4A	mec1-1∆::FRT/MEC1-SAT1-FLIP	this study
SCMEC1MK1B	SCMEC1M4B	MEC1-SAT1-FLIP/mec1-2∆::FRT	this study
SCMEC1MK2A	SCMEC1MK1A	mec1-1∆::FRT/MEC1-FRT	this study
SCMEC1MK2B	SCMEC1MK1B	MEC1-FRT/mec1-2∆::FRT	this study
vps15∆ mutants and complemented strains
SCVPS15M1A	SC5314	VPS15-1/vps15-2∆::SAT1-FLIP	this study
SCVPS15M1B	SC5314	vps15-1∆::SAT1-FLIP/VPS15-2	this study
SCVPS15M2A	SCVPS15M1A	VPS15-1/vps15-2∆::FRT	this study
SCVPS15M2B	SCVPS15M1B	vps15-1∆::FRT/VPS15-2	this study
SCVPS15M3A	SCVPS15M2A	vps15-1∆::SAT1-FLIP/vps15-2∆::FRT	this study
SCVPS15M3B	SCVPS15M2B	vps15-1∆::FRT/vps15-2∆::SAT1-FLIP	this study
SCVPS15M4A	SCVPS15M3A	vps15-1∆::FRT/vps15-2∆::FRT	this study
SCVPS15M4B	SCVPS15M3B	vps15-1∆::FRT/vps15-2∆::FRT	this study
SCVPS15MK1A	SCVPS15M4A	vps15-1∆::FRT/VPS15-SAT1-FLIP	this study
SCVPS15MK1B	SCVPS15M4B	VPS15-SAT1-FLIP/vps15-2∆::FRT	this study
SCVPS15MK2A	SCVPS15MK1A	vps15-1∆::FRT/VPS15-FRT	this study
SCVPS15MK2B	SCVPS15MK1B	VPS15-FRT/vps15-2∆::FRT	this study
hac1∆ mutants and complemented strains
SCHAC1M1A	SC5314	HAC1-1/hac1-2∆::SAT1-FLIP	this study
SCHAC1M1B	SC5314	hac1-1∆::SAT1-FLIP/HAC1-2	this study
SCHAC1M2A	SCHAC1M1A	HAC1-1/hac1-2∆::FRT	this study
SCHAC1M2B	SCHAC1M1B	hac1-1∆::FRT/HAC1-2	this study
SCHAC1M3A	SCHAC1M2A	hac1-1∆::SAT1-FLIP/hac1-2∆::FRT	this study
SCHAC1M3B	SCHAC1M2B	hac1-1∆::FRT/hac1-2∆::SAT1-FLIP	this study
SCHAC1M4A	SCHAC1M3A	hac1-1∆::FRT/hac1-2∆::FRT	this study
SCHAC1M4B	SCHAC1M3B	hac1-1∆::FRT/hac1-2∆::FRT	this study
SCHAC1MK1A	SCHAC1M4A	HAC1-SAT1-FLIP/hac1-2∆::FRT	this study
SCHAC1MK1B	SCHAC1M4B	hac1-1∆::FRT/HAC1-SAT1-FLIP	this study
SCHAC1MK2A	SCHAC1MK1A	HAC1-FRT/hac1-2∆::FRT	this study
SCHAC1MK2B	SCHAC1MK1B	hac1-1∆::FRT/HAC1-FRT	this study
Strains overexpressing SEF1-GAD or wild-type SEF1 from the ADH1 promoter
SCSEF1GAD1A and -B	SC5314	ADH1/adh1::PADH1-SEF1-GAD-caSAT1	[2]
SCSEF1E1A and -B	SC5314	ADH1/adh1::PADH1-SEF1-caSAT1	this study
SC∆ssn3SEF1GAD1A	SCSSN3M4A	ssn3∆::FRT/ssn3∆::FRT ADH1/adh1::PADH1-SEF1-GAD-caSAT1	this study
SC∆ssn3SEF1GAD1B	SCSSN3M4B	ssn3∆::FRT/ssn3∆::FRT ADH1/adh1::PADH1-SEF1-GAD-caSAT1	this study
SC∆ssn3SEF1E1A	SCSSN3M4A	ssn3∆::FRT/ssn3∆::FRT ADH1/adh1::PADH1-SEF1-caSAT1	this study
SC∆ssn3SEF1E1B	SCSSN3M4B	ssn3∆::FRT/ssn3∆::FRT ADH1/adh1::PADH1-SEF1-caSAT1	this study
SC∆ire1SEF1GAD1A	SCIRE1M4A	ire1∆::FRT/ire1∆::FRT ADH1/adh1::PADH1-SEF1-GAD-caSAT1	this study
SC∆ire1SEF1GAD1B	SCIRE1M4B	ire1∆::FRT/ire1∆::FRT ADH1/adh1::PADH1-SEF1-GAD-caSAT1	this study
SC∆ire1SEF1E1A	SCIRE1M4A	ire1∆::FRT/ire1∆::FRT ADH1/adh1::PADH1-SEF1-caSAT1	this study
SC∆ire1SEF1E1B	SCIRE1M4B	ire1∆::FRT/ire1∆::FRT ADH1/adh1::PADH1-SEF1-caSAT1	this study
SC∆mec1SEF1GAD1A	SCMEC1M4A	mec1∆::FRT/mec1∆::FRT ADH1/adh1::PADH1-SEF1-GAD-caSAT1	this study
SC∆mec1SEF1GAD1B	SCMEC1M4B	mec1∆::FRT/mec1∆::FRT ADH1/adh1::PADH1-SEF1-GAD-caSAT1	this study
SC∆mec1SEF1E1A	SCMEC1M4A	mec1∆::FRT/mec1∆::FRT ADH1/adh1::PADH1-SEF1-caSAT1	this study
SC∆mec1SEF1E1B	SCMEC1M4B	mec1∆::FRT/mec1∆::FRT ADH1/adh1::PADH1-SEF1-caSAT1	this study
SC∆vps15SEF1GAD1A	SCVPS15M4A	vps15∆::FRT/vps15∆::FRT ADH1/adh1::PADH1-SEF1-GAD-caSAT1	this study
SC∆vps15SEF1GAD1B	SCVPS15M4B	vps15∆::FRT/vps15∆::FRT ADH1/adh1::PADH1-SEF1-GAD-caSAT1	this study
SC∆vps15SEF1E1A	SCVPS15M4A	vps15∆::FRT/vps15∆::FRT ADH1/adh1::PADH1-SEF1-caSAT1	this study
SC∆vps15SEF1E1B	SCVPS15M4B	vps15∆::FRT/vps15∆::FRT ADH1/adh1::PADH1-SEF1-caSAT1	this study
Strains expressing epitope-tagged SEF1 alleles
SCSEF1H21A and ‑B	SC5314	SEF1/SEF1-3xHA-SAT1-FLIP	this study
SCSEF1H22A	SCSEF1H21A	SEF1/SEF1-3XHA-FRT	this study
SCSEF1H22B	SCSEF1H21B	SEF1/SEF1-3XHA-FRT	this study
SC∆ire1SEF1H21A	SCIRE1M4A	ire1∆::FRT/ire1∆::FRT SEF1/SEF1-3xHA-SAT1-FLIP	this study
SC∆ire1SEF1H21B	SCIRE1M4B	ire1∆::FRT/ire1∆::FRT SEF1/SEF1-3xHA-SAT1-FLIP	this study
SC∆ire1SEF1H22A	SC∆ire1SEF1H21A	ire1∆::FRT/ire1∆::FRT SEF1/SEF1-3xHA-FRT	this study
SC∆ire1SEF1H22B	SC∆ire1SEF1H21B	ire1∆::FRT/ire1∆::FRT SEF1/SEF1-3xHA-FRT	this study
SC∆mec1SEF1H21A	SCMEC1M4A	mec1∆::FRT/mec1∆::FRT SEF1/SEF1-3xHA-SAT1-FLIP	this study
SC∆mec1SEF1H21B	SCMEC1M4B	mec1∆::FRT/mec1∆::FRT SEF1/SEF1-3xHA-SAT1-FLIP	this study
SC∆mec1SEF1H22A	SC∆mec1SEF1H21A	mec1∆::FRT/mec1∆::FRT SEF1/SEF1-3xHA-FRT	this study
SC∆mec1SEF1H22B	SC∆mec1SEF1H21B	mec1∆::FRT/mec1∆::FRT SEF1/SEF1-3xHA-FRT	this study
SC∆vps15SEF1H21A	SCVPS15M4A	vps15∆::FRT/vps15∆::FRT SEF1/SEF1-3xHA-SAT1-FLIP	this study
SC∆vps15SEF1H21B	SCVPS15M4B	vps15∆::FRT/vps15∆::FRT SEF1/SEF1-3xHA-SAT1-FLIP	this study
SC∆vps15SEF1H22A	SC∆vps15SEF1H21A	vps15∆::FRT/vps15∆::FRT SEF1/SEF1-3xHA-FRT	this study
SC∆vps15SEF1H22B	SC∆vps15SEF1H21B	vps15∆::FRT/vps15∆::FRT SEF1/SEF1-3xHA-FRT	this study
Strains expressing GFP-tagged FTR1 and MEP2
SCFTR1G21A and ‑B	SC5314	FTR1/FTR1-GFP-SAT1-FLIP	this study
SCFTR1G22A	SCFTR1G21A	FTR1/FTR1-GFP-FRT	this study
SCFTR1G22B	SCFTR1G21B	FTR1/FTR1-GFP-FRT	this study
SC∆ire1FTR1G21A	SCIRE1M4A	ire1∆::FRT/ire1∆::FRT FTR1/FTR1-GFP-SAT1-FLIP	this study
SC∆ire1FTR1G21B	SCIRE1M4B	ire1∆::FRT/ire1∆::FRT FTR1/FTR1-GFP-SAT1-FLIP	this study
SC∆ire1FTR1G22A	SC∆ire1FTR1G21A	ire1∆::FRT/ire1∆::FRT FTR1/FTR1-GFP-FRT	this study
SC∆ire1FTR1G22B	SC∆ire1FTR1G21B	ire1∆::FRT/ire1∆::FRT FTR1/FTR1-GFP-FRT	this study
SC∆mec1FTR1G21A	SCMEC1M4A	mec1∆::FRT/mec1∆::FRT FTR1/FTR1-GFP-SAT1-FLIP	this study
SC∆mec1FTR1G21B	SCMEC1M4B	mec1∆::FRT/mec1∆::FRT FTR1/FTR1-GFP-SAT1-FLIP	this study
SC∆mec1FTR1G22A	SC∆mec1FTR1G21A	mec1∆::FRT/mec1∆::FRT FTR1/FTR1-GFP-FRT	this study
SC∆mec1FTR1G22B	SC∆mec1FTR1G21B	mec1∆::FRT/mec1∆::FRT FTR1/FTR1-GFP-FRT	this study
SC∆vps15FTR1G21A	SCVPS15M4A	vps15∆::FRT/vps15∆::FRT FTR1/FTR1-GFP-SAT1-FLIP	this study
SC∆vps15FTR1G21B	SCVPS15M4B	vps15∆::FRT/vps15∆::FRT FTR1/FTR1-GFP-SAT1-FLIP	this study
SC∆vps15FTR1G22A	SC∆vps15FTR1G21A	vps15∆::FRT/vps15∆::FRT FTR1/FTR1-GFP-FRT	this study
SC∆vps15FTR1G22B	SC∆vps15FTR1G21B	vps15∆::FRT/vps15∆::FRT FTR1/FTR1-GFP-FRT	this study
SC∆hac1FTR1G21A	SCHAC1M4A	hac1∆::FRT/hac1∆::FRT FTR1/FTR1-GFP-SAT1-FLIP	this study
SC∆hac1FTR1G21B	SCHAC1M4B	hac1∆::FRT/hac1∆::FRT FTR1/FTR1-GFP-SAT1-FLIP	this study
SC∆hac1FTR1G22A	SC∆hac1FTR1G21A	hac1∆::FRT/hac1∆::FRT FTR1/FTR1-GFP-FRT	this study
SC∆hac1FTR1G22B	SC∆hac1FTR1G21B	hac1∆::FRT/hac1∆::FRT FTR1/FTR1-GFP-FRT	this study
SCMEP2G7A	SC5314	MEP2-1-GFP/MEP2-2	[3]
SCMEP2G7B	SC5314	MEP2-1/MEP2-2-GFP	[3]
SC∆ire1MEP2G7A	SCIRE1M4A	ire1∆::FRT/ire1∆::FRT MEP2-1-GFP-caSAT1/MEP2-2	this study
SC∆ire1MEP2G7B	SCIRE1M4B	ire1∆::FRT/ire1∆::FRT MEP2-1/MEP2-2-GFP-caSAT1	this study
SC∆mec1MEP2G7A	SCMEC1M4A	mec1∆::FRT/mec1∆::FRT MEP2-1-GFP-caSAT1/MEP2-2	this study
SC∆mec1MEP2G7B	SCMEC1M4B	mec1∆::FRT/mec1∆::FRT MEP2-1/MEP2-2-GFP-caSAT1	this study
SC∆vps15MEP2G7A	SCVPS15M4A	vps15∆::FRT/vps15∆::FRT MEP2-1-GFP-caSAT1/MEP2-2	this study
SC∆vps15MEP2G7B	SCVPS15M4B	vps15∆::FRT/vps15∆::FRT MEP2-1/MEP2-2-GFP-caSAT1	this study
Strains expressing wild-type or pre-spliced HAC1
SCHAC1E1A and -B	SC5314	ADH1/adh1::PADH1-HAC1-caSAT1	this study
SCHAC1ex1E1A and -B	SC5314	ADH1/adh1::PADH1-HAC1∆int-caSAT1	this study
SC∆ire1HAC1E1A	SCIRE1M4A	ire1∆::FRT/ire1∆::FRT ADH1/adh1::PADH1-HAC1-caSAT1	this study
SC∆ire1HAC1E1B	SCIRE1M4B	ire1∆::FRT/ire1∆::FRT ADH1/adh1::PADH1-HAC1-caSAT1	this study
SC∆ire1HAC1ex1E1A	SCIRE1M4A	ire1∆::FRT/ire1∆::FRT ADH1/adh1::PADH1-HAC1∆int-caSAT1	this study
SC∆ire1HAC1ex1E1B	SCIRE1M4B	ire1∆::FRT/ire1∆::FRT ADH1/adh1::PADH1-HAC1∆int-caSAT1	this study
SC∆ire1HAC1exMK1A	SCIRE1M4A	ire1∆::FRT/ire1∆::FRT HAC1/HAC1∆int-SAT1-FLIP	this study
SC∆ire1HAC1exMK1B	SCIRE1M4B	ire1∆::FRT/ire1∆::FRT HAC1/HAC1∆int-SAT1-FLIP	this study
SC∆ire1HAC1exMK2A	SC∆ire1HAC1exMK1A	ire1∆::FRT/ire1∆::FRT HAC1/HAC1∆int-FRT	this study
SC∆ire1HAC1exMK2B	SC∆ire1HAC1exMK1B	ire1∆::FRT/ire1∆::FRT HAC1/HAC1∆int-FRT	this study
Strains expressing GFP-tagged FTR1 and pre-spliced HAC1
SCFTR1G22HAC1E1A	SCFTR1G22A	FTR1/FTR1-GFP-FRT ADH1/adh1::PADH1-HAC1-caSAT1	this study
SCFTR1G22HAC1E1B	SCFTR1G22B	FTR1/FTR1-GFP-FRT ADH1/adh1::PADH1-HAC1-caSAT1	this study
SCFTR1G22HAC1exE1A	SCFTR1G22A	FTR1/FTR1-GFP-FRT ADH1/adh1::PADH1-HAC1∆int-caSAT1	this study
SCFTR1G22HAC1exE1B	SCFTR1G22B	FTR1/FTR1-GFP-FRT ADH1/adh1::PADH1-HAC1∆int-caSAT1	this study
SC∆ire1FTR1G22HAC1E1A	SC∆ire1FTR1G22A	ire1∆::FRT/ire1∆::FRT FTR1/FTR1-GFP-FRT ADH1/adh1::PADH1-HAC1-caSAT1	this study
SC∆ire1FTR1G22HAC1E1B	SC∆ire1FTR1G22B	ire1∆::FRT/ire1∆::FRT FTR1/FTR1-GFP-FRT ADH1/adh1::PADH1-HAC1-caSAT1	this study
SC∆ire1FTR1G22HAC1exE1A	SC∆ire1FTR1G22A	ire1∆::FRT/ire1∆::FRT FTR1/FTR1-GFP-FRT ADH1/adh1::PADH1-HAC1∆int-caSAT1	this study
SC∆ire1FTR1G22HAC1exE1B	SC∆ire1FTR1G22B	ire1∆::FRT/ire1∆::FRT FTR1/FTR1-GFP-FRT ADH1/adh1::PADH1-HAC1∆int-caSAT1	this study
a The other protein kinase deletion mutants of our library are not included in this table and are listed in S1 Table.
b SAT1-FLIP denotes the SAT1 flipper cassette; FRT is the FLP recombination target sequence, one copy of which remains in the genome after recycling of the SAT1 flipper cassette; caSAT1 is the Candida-adapted nourseothricin resistance marker; GAD denotes the GAL4 activation domain with a 3xHA tag, which was fused to the C-terminus of Sef1. The HAC1 alleles in strain SC5314 were distingusished by …
References
[1] Gillum AM, Tsay EYH, and Kirsch DR. 1984. Isolation of the Candida albicans gene for orotidine-5'-phosphate decarboxylase by complementation of S. cerevisiae ura3 and Escherichia coli pyrF mutations. Mol Gen Genet 198:179-182.
[2] Schillig R, and Morschhäuser J. 2013. Analysis of a fungus-specific transcription factor family, the Candida albicans zinc cluster proteins, by artificial activation. Mol Microbiol 89:1003-1017.
[3] Dabas N, and Morschhäuser J. 2007. Control of ammonium permease expression and filamentous growth by the GATA transcription factors GLN3 and GAT1 in Candida albicans. Eukaryot Cell 6:875-888.
