# Supplementary material for: The protein kinase Ire1 has a Hac1-independent essential role in iron uptake and virulence of Candida albicans
Source: PLoS Pathog. 2022 Feb 2;18(2):e1010283. doi: 10.1371/journal.ppat.1010283 (PMC8846550; doi:10.1371/journal.ppat.1010283)
Supplement: S3 Table — (XLSX) [file ppat.1010283.s006.xlsx]

## Sheet: S3 Table
S3 Table. Oligonucleotide primers used for plasmid constructions 1
Usage	Plasmid	Primers	Sequence (5'-3') 2	PCR product
AKL1 deletion	pAKL1M1	AKL1.01	taggGAGCTCcaaaaaatttgtgggtgg	AKL1 upstream sequence
		AKL1.02	gtttCCGCGGatgacccattggtagt	AKL1 upstream sequence
		AKL1.03	taatCTCGAGtcatttataagaatttgtacctgg	AKL1 downstream sequence
		AKL1.04	tggtGGGCCCgtaaaatttgcttgga	AKL1 downstream sequence
ATG1 deletion	pATG1M1	ATG1.01	ccacGAGCTCcagaaaataagttgtaaaaaa	ATG upstream sequence
		ATG1.02	tcgaCCGCGGtatcatgttgaatagac	ATG1 upstream sequence
		ATG1.03	atttCTCGAGgaaatgatgatattattatcatgc	ATG1 downstream sequence
		ATG1.04	cattGGGCCCattggcacaggaaatat	ATG1 downstream sequence
BCK1 deletion	pBCK1M1	BCK1.01	gtttGAGCTCtttgagtgagtggaactcc	BCK1 upstream sequence
		BCK1.02	ttcaCCGCGGgaaacggtagtttgatt	BCK1 upstream sequence
		BCK1.03	catgatCTCGAGtatatatatatataggtatatgtgag	BCK1 downstream sequence
		BCK1.04	aataGGGCCCattagttgggttaatgctac	BCK1 downstream sequence
BUB1 deletion	pBUB1M1	BUB1.01	gaagGAGCTCgtgaaattctccacttg	BUB1 upstream sequence
		BUB1.02	tcacCCGCGGttatatatagtctgtgc	BUB1 upstream sequence
		BUB1.03	cgggtgaCTCGAGacaatttttatgtatctt	BUB1 downstream sequence
		BUB1.04	agatGGGCCCtaaagtaggatcgaattc	BUB1 downstream sequence
BUD32 deletion	pBUD32M1	BUD32.01	ttacGAGCTCcttgatcttgttgttgttc	BUD32 upstream sequence
		BUD32.02	catgCCGCGGttgataatggattagtg	BUD32 upstream sequence
		BUD32.03	gggttgaaaCTCGAGtataaattttatagacttttg	BUD32 downstream sequence
		BUD32.04	acaaGGGCCCtactcagtattaagaagc	BUD32 downstream sequence
CAK1 deletion	pCAK1M1	CAK1.01	tataGAGCTCcaaacagaaagatttatactgat	CAK1 upstream sequence
		CAK1.02	taatCCGCGGacaacttcatcaacttgta	CAK1 upstream sequence
		CAK1.03	ttagCTCGAGcttaaaatttatggaaacaaac	CAK1 downstream sequence
		CAK1.04	tttaGGGCCCtatacggttattcgattcta	CAK1 downstream sequence
CBK1 deletion	pCBK1M1	CBK1.01	acatGAGCTCaaaacaggcaaaagaaaaaa	CBK1 upstream sequence
		CBK1.02	aattCCGCGGatctataaaactctatttgat	CBK1 upstream sequence
		CBK1.03	gtggCTCGAGtagaaccttcattataaaaca	CBK1 downstream sequence
		CBK1.04	aaacGGGCCCtacacttcaaagcaattt	CBK1 downstream sequence
CDC5 deletion	pCDC5M1	CDC5.01	taaaGAGCTCaattgatgggcaaaactaag	CDC5 upstream sequence
		CDC5.02	cgaaCCGCGGacatatcagatggaaa	CDC5 upstream sequence
		CDC5.03	aagcCTCGAGacaacgctacttgata	CDC5 downstream sequence
		CDC5.04	tttgGGGCCCataaagttgagcatcct	CDC5 downstream sequence
CDC7 deletion	pCDC7M1	CDC7.01	tttcGAGCTCtcactgtctctcactt	CDC7 upstream sequence
		CDC7.02	aacaCCGCGGcttgcatattgtaaaattta	CDC7 upstream sequence
		CDC7.03	gaagCTCGAGtaattttatcttagtatattgctt	CDC7 downstream sequence
		CDC7.04	acattacGGGCCCaaaatgaattgattattaaa	CDC7 downstream sequence
CDC15 deletion	pCDC15M1	CDC15.01	cagtGAGCTCattgacagttcgagga	CDC15 upstream sequence
		CDC15.02	aaaaCCGCGGctatagttctatgcaca	CDC15 upstream sequence
		CDC15.03	ggtgCTCGAGtagagagtatgtatattatagt	CDC15 downstream sequence
		CDC15.04	tgatGGGCCCtgatcttgaatctgttaa	CDC15 downstream sequence
CD28 deletion	pCDC28M1	CDC28.01	ttttGAGCTCagttgatgacgcgtatc	CDC28 upstream sequence
		CDC28.02	gataCCGCGGccatttgcaataagtg	CDC28 upstream sequence
		CDC28.03	aatcCTCGAGgcctcctcaataaaatatc	CDC28 downstream sequence
		CDC28.04	ttttGGGCCCaaaagatgtcttacatttgtt	CDC28 downstream sequence
CEK1 deletion	pCEK1M1	CEK1_SacI	agacGAGCTCcaattccaactctaactccaac	CEK1 upstream sequence
		CEK1_SacII	tattCCGCGGttgtattaagtaagtagtagtag	CEK1 upstream sequence
		CEK1_XhoI	ttatCTCGAGgtcaagctaagttaagctaaac	CEK1 downstream sequence
		CEK1_ApaI	ctttGGGCCCatattacactaaattatgtatatc	CEK1 downstream sequence
CEK2 deletion	pCEK2M1	CEK2_SacI	acagGAGCTCcgtgttgtcgtgattttcattg	CEK2 upstream sequence
		CEK2_SacII	ttgaCCGCGGccagtagatttcttcatttctt	CEK2 upstream sequence
		CEK2_XhoI	aataCTCGAGttaattaattacttttactaatgttt	CEK2 downstream sequence
		CEK2_ApaI	gttgGGGCCCtgttattattaatgtcattg	CEK2 downstream sequence
CHK1 deletion	pCHK1M1	CHK1.01	tttgGAGCTCccaaaattgataattagcac	CHK1 upstream sequence
		CHK1.02	agttCCGCGGcatgatttactgaaaaa	CHK1 upstream sequence
		CHK1.03	tgtgtCTCGAGtaataagatctataccatatatttaa	CHK1 downstream sequence
		CHK1.04	atagGGGCCCtatcccatttagtgaaag	CHK1 downstream sequence
CKA1 deletion	pCKA1M1	CKA1.01	aaagacGAGCTCtagaagatatgttggac	CKA1 upstream sequence
		CKA1.02	gacaCCGCGGtattgctattaaaaagtttg	CKA1 upstream sequence
		CKA1.03	tgttCTCGAGtaagtctgcccgttatttt	CKA1 downstream sequence
		CKA1.04	gaaaGGGCCCagaaacgaaaattttatctca	CKA1 downstream sequence
CKA2 deletion	pCKA2M1	CKA2.01	agtaGAGCTCcttgggtaatgaaaataaaga	CKA2 upstream sequence
		CKA2.02	ttttCCGCGGatcattactaataataattattgatat	CKA2 upstream sequence
		CKA2.03	aagtCTCGAGtttattatatatacaattagtcattgc	CKA2 downstream sequence
		CKA2.04	atatGGGCCCtgatatttttaatcaatttaaaactg	CKA2 downstream sequence
CLA4 deletion	pCLA4M1	CLA4.01	gtttGAGCTCtttttcagtttcgtttggtt	CLA4 upstream sequence
		CLA4.02	tcttCCGCGGattcaattcaataatatagc	CLA4 upstream sequence
		CLA4.03	ttgcCTCGAGattgaatatagccgtag	CLA4 downstream sequence
		CLA4.04	ctatGGGCCCttgtgtgttgtatatatatgaga	CLA4 downstream sequence
CMK1 deletion	pCMK1M1	CMK1.01	tgatGAGCTCtcaccaaaaaaaaaaaatttacatg	CMK1 upstream sequence
		CMK1.02	tgtaaCCGCGGCTGTCTTGGTCATc	CMK1 upstream sequence
		CMK1.03	gcatCTCGAGacaatgaaccaaccacg	CMK1 downstream sequence
		CMK1.04	tttgGGGCCCatactccgataattgct	CMK1 downstream sequence
CMK2 deletion	pCMK2M1	CMK2.01	tataGAGCTCcatacacttgtgtggatctt	CMK2 upstream sequence
		CMK2.02	tgatCCGCGGacattgttaagtaaagg	CMK2 upstream sequence
		CMK2.03	aaaaCTCGAGacaagtaaaatatacgtgaattct	CMK2 downstream sequence
		CMK2.04	tggtGGGCCCtttggtgatttgtaatatc	CMK2 downstream sequence
CRK1 deletion	pCRK1M3	CRK1.01	agaaGAGCTCcaagtttgctaaatcga	CRK1 upstream sequence
		CRK1.02	gatgCCGCGGaataacagacatattttct	CRK1 upstream sequence
		CRK1.03	taatCTCGAGtaatatttgtaatagtgtgaattaatag	CRK1 downstream sequence
		CRK1.04	tttcGGGCCCttatatagaccaaaaactag	CRK1 downstream sequence
CSK1 deletion	pCSK1M1	CSK1.01	aattGAGCTCctgaagagaaatgagaattat	CSK1 upstream sequence
		CSK1.02	ttgaCCGCGGccatttcttgttgata	CSK1 upstream sequence
		CSK1.03	gagtCTCGAGtttgtgggagtattaagtct	CSK1 downstream sequence
		CSK1.04	tgacGGGCCCatcaaaaggttcttttc	CSK1 downstream sequence
CST20 deletion	pCST20M1	CST20.01	aataGAGCTCtgttgaacatattatacacacatac	CST20 upstream sequence
		CST20.02	tcatCCGCGGctttatttgtgttcagtta	CST20 upstream sequence
		CST20.03	gaatgCTCGAGttatcctagaaataaaaacattt	CST20 downstream sequence
		CST20.04	tcatGGGCCCatatcgtctcaaataaga	CST20 downstream sequence
CTK1 deletion	pCTK1M1	CTK1.01	ttttGAGCTCgctggtttgagaggtt	CTK1 upstream sequence
		CTK1.02	acatCCGCGGatattgctgctgttg	CTK1 upstream sequence
		CTK1.03	cctaCTCGAGtctgatcagaaacgaaaaa	CTK1 downstream sequence
		CTK1.04	gagatGGGCCCttaatggtacaattctttatt	CTK1 downstream sequence
DBF2 deletion	pDBF2M1	DBF2.01	tgtgGAGCTCcaagttttaaatttgtttcttt	DBF2 upstream sequence
		DBF2.02	tttgCCGCGGtttatatatcttatggaaac	DBF2 upstream sequence
		DBF2.03	ttgtCTCGAGatattaaatggtgtttgtttgatt	DBF2 downstream sequence
		DBF2.04	ttcaGGGCCCatttattaatgataaaattaagaatg	DBF2 downstream sequence
DUN1 deletion	pDUN1M1	DUN1.01	gttaattGAGCTCacaacattggcacgccctgt	DUN1 upstream sequence
		DUN1.02	aatgCCGCGGtggtaagttaataaaaaaaaag	DUN1 upstream sequence
		DUN1.03	aaaaCTCGAGgcatatggtaggggttttc	DUN1 downstream sequence
		DUN1.04	cattGGGCCCtttcatcaagttcaggat	DUN1 downstream sequence
ENV7 deletion	p7164M2	7164.01	tagcGAGCTCattttctcaatgggatc	orf19.7164 upstream sequence
		7164.02	catgCCGCGGtaggtgatatagtagt	orf19.7164 upstream sequence
		7164.03	aataCTCGAGcatttaagttgctttaaaatttct	orf19.7164 downstream sequence
		7164.04	gaaaGGGCCCtggctctgatactgta	orf19.7164 downstream sequence
FTR1 GFP-tagging	pFTR1G2	FTR1GFPFwd	cagcGAGCTCtttcccaattccagtcattg	FTR1 C-terminal region
		FTR1GFPRev	actaGGCGCCtttgttttctttggattcgatc	FTR1 C-terminal region
		FTR1-3'Fwd	ataaCTCGAGttaattattattcaacaactaaaagaat	FTR1 downstream sequence
		FTR1-3'Rev	atttatGGGCCCgtttgaatgtacattaag	FTR1 downstream sequence
FUN31 deletion	pFUN31M1	FUN31.01	aagaGAGCTCaatatttcgtgacacacttt	FUN31 upstream sequence
		FUN31.02	tggcCCGCGGtttgaagtcataagata	FUN31 upstream sequence
		FUN31.03	cagatctaCTCGAGaaatcattttccttacg	FUN31 downstream sequence
		FUN31.04	caattataGGGCCCtcagtattatttttggatatag	FUN31 downstream sequence
GCN2 deletion	pGCN2M1	GCN2.01	aagtGAGCTCataacatgatacatggatttttt	GCN2 upstream sequence
		GCN2.02	tgttCCGCGGataattgtaatgtatcaattaag	GCN2 upstream sequence
		GCN2.03	ataaCTCGAGatacctacaagcatgctt	GCN2 downstream sequence
		GCN2.04	cattGGGCCCaatggcaaggttttaatt	GCN2 downstream sequence
GIN4 deletion	pGIN4M1	GIN4.01	gaatGAGCTCtttttttttactaagggtgca	GIN4 upstream sequence
		GIN4.02	ttgaCCGCGGcattattgatataaattttgt	GIN4 upstream sequence
		GIN4.03	ataaCTCGAGaggataatcaaatttgagaacaa	GIN4 downstream sequence
		GIN4.04	aataGGGCCCattttaaccatcgactgat	GIN4 downstream sequence
HAC1 deletion	pHAC1M2	HAC1.01	attaGAGCTCggttagctaagctatt	HAC1 upstream sequence
		HAC1.02	aactCCGCGGttttgtaagttgttgtagta	HAC1 upstream sequence
		HAC1.03	gttcCTCGAGtctaaatttctttggcg	HAC1 downstream sequence
		HAC1.04	ttttGGGCCCtcgattccagtacaccatta	HAC1 downstream sequence
HAC1 reintroduction	pHAC1K2	HAC1.01	see above	HAC1 coding and flanking sequences
		HAC1.05	ttttCCGCGGtcgattccagtacaccatta	HAC1 coding and flanking sequences
HAC1 mutagenesis	pHAC1exK2	HAC1.01	see above	HAC1 upstream and intronless partial coding sequence
		HAC1.ex01	gctctgctaaatcagctatagaatgattagttg	HAC1 upstream and intronless partial coding sequence
		HAC1.ex02	gatttagcagagccaatagaatcatttcagt	HAC1 intronless partial coding and downstream sequence
		HAC1.05	see above	HAC1 intronless partial coding and downstream sequence
HAC1 expression	pHAC1E1	HAC1.06	cttaCTCGAGaatggagttaactgttgataa	HAC1 coding sequence
		HAC1.07	caaaAGATCTtagactttatgaacttcaacatc	HAC1 coding sequence
	pHAC1ex1E1	HAC1.ex01	see above	intronless HAC1 coding sequence
		HAC1.ex02	see above	intronless HAC1 coding sequence
		HAC1.06	see above	intronless HAC1 coding sequence
		HAC1.07	see above	intronless HAC1 coding sequence
HOG1 deletion	pHOG1M1	HOG1.01	ttttGAGCTCtccttctttaaccatgtttg	HOG1 upstream sequence
		HOG1.02	ccatCCGCGGacattttcttatatgctt	HOG1 upstream sequence
		HOG1.03	gccaCTCGAGcttaatcttcaaaaatacaa	HOG1 downstream sequence
		HOG1.04	aacaGGGCCCtctaagaatattattagcag	HOG1 downstream sequence
HRK1 deletion	pHRK1M1	HRK1.01	cagttGAGCTCttaatttagtgagtcttcta	HRK1 upstream sequence
		HRK1.02	gtttCCGCGGcatgatgaatggaaaaa	HRK1 upstream sequence
		HRK1.03	aggcCTCGAGgcatatagttatgtagt	HRK1 downstream sequence
		HRK1.04	tataGGGCCCacacggattttactgct	HRK1 downstream sequence
HRR25 deletion	pHRR25M1	HRR25.01	gaagGAGCTCaaccttcaaaaataaagaaagt	HRR25 upstream sequence
		HRR25.02	aaatCCGCGGtgatagtatgttgttgaaaa	HRR25 upstream sequence
		HRR25.03	catggcCTCGAGaattttaaattcaaagtttc	HRR25 downstream sequence
		HRR25.04	atggGGGCCCaattcaaaatggtgcta	HRR25 downstream sequence
HSL1 deletion	pHSL1M1	HSL1.01	cttcGAGCTCtttaaacgtggacaca	HSL1 upstream sequence
		HSL1.02	acaaCCGCGGacattgattatagtggg	HSL1 upstream sequence
		HSL1.03	aaatCTCGAGgaggtgatcagcatga	HSL1 downstream sequence
		HSL1.04	gataGGGCCCtacaaacaatgaatttagaaag	HSL1 downstream sequence
	pHSL1M2 3	HSL1.05	aatcGAGCTCaacagttgttaatagacggt	HSL1 N-terminal sequence
		HSL1.06	gcatCCGCGGtagagcgtttatattttg	HSL1 N-terminal sequence
		HSL1.07	acacCTCGAGcaaaggatcaatcagg	HSL1 C-terminal sequence
		HSL1.08	gatcGGGCCCtggagattttatcttgttct	HSL1 C-terminal sequence
HST7 deletion	pHST7M1	HST7.01	tgttGAGCTCgaaatataagttgcgac	HST7 upstream sequence
		HST7.02	atacCCGCGGttcttgtcattgttgag	HST7 upstream sequence
		HST7.03	gaaaatCTCGAGtgtaaacacaactcatatacat	HST7 downstream sequence
		HST7.04	tggtGGGCCCagtattgatgggaatgt	HST7 downstream sequence
IKS1 deletion	pIKS1M1	IKS1.01	agaaatGAGCTCtaaaaaagaaattgatgatgac	IKS1 upstream sequence
		IKS1.02	gaatCCGCGGcatgatttttatctgttat	IKS1 upstream sequence
		IKS1.03	atagCTCGAGatttaatgtacagatgatgc	IKS1 downstream sequence
		IKS1.04	ttctGGGCCCtcaattaaaacaagatcatc	IKS1 downstream sequence
IME2 deletion	pIME2M1	IME2.01	aaatGAGCTCtaggtgtgtgtattaagtagtaat	IME2 upstream sequence
		IME2.02	gtgaCCGCGGtgtagttgaccgtaa	IME2 upstream sequence
		IME2.03	aattCTCGAGagtaactaggtttttagtagtcc	IME2 downstream sequence
		IME2.04	aaacGGGCCCatctagagaaaactct	IME2 downstream sequence
IPL1 deletion	pIPL1M1	IPL1.01	aaaaGAGCTCggggcaagaattgtaatat	IPL1 upstream sequence
		IPL1.02	aagcatCCGCGGaaaattgaggaca	IPL1 upstream sequence
		IPL1.03	gccaaaaaatCTCGAGaaatgaataaatgaatga	IPL1 downstream sequence
		IPL1.04	tattGGGCCCaaaccaacggatattaattca	IPL1 downstream sequence
IRE1 deletion	pIRE1M1	IRE1.01	acacGAGCTCatatgattatcaaatttgatttac	IRE1 upstream sequence
		IRE1.02	ataaCCGCGGtgtttttagggtgaaaaag	IRE1 upstream sequence
		IRE1.03	attaCTCGAGatataggcgggttgtttca	IRE1 downstream sequence
		IRE1.04	caatGGGCCCttctgctataagtaaacaa	IRE1 downstream sequence
IRE1 reintroduction	pIRE1K1	IRE1.05	tataGAGCTCGGGCCCatcattaacacacatactcatatgattatc	IRE1 coding and flanking sequences
		IRE1.06	tataCCGCGGcacttctgctataagtaaac	IRE1 coding and flanking sequences
KIC1 deletion	pKIC1M1	KIC1.01	gcatGAGCTCtaaaaaaaggtttattctcg	KIC1 upstream sequence
		KIC1.02	tcaaCCGCGGataagaaaaatatgttcaataa	KIC1 upstream sequence
		KIC1.03	gattCTCGAGatttttacttaagaaagacactttt	KIC1 downstream sequence
		KIC1.04	ataaGGGCCCtgtatcttttattgttaatggat	KIC1 downstream sequence
KIN2 deletion	pKIN2M1	KIN2.01	gagaGAGCTCtgttgagaccaagaatg	KIN2 upstream sequence
		KIN2.02	tgggCCGCGGttgttcataattgattataa	KIN2 upstream sequence
		KIN2.03	atgaaatgaatCTCGAGttacatagttgtatttattt	KIN2 downstream sequence
		KIN2.04	agtcGGGCCCagaaacagaaactaatc	KIN2 downstream sequence
KIN3 deletion	pKIN3M1	KIN3.01	gttcgtGAGCTCtgctgaatctcttt	KIN3 upstream sequence
		KIN3.02	atcaCCGCGGgaaagaaaaagatgtgg	KIN3 upstream sequence
		KIN3.03	aagtCTCGAGaaatataagcctttgaaaattaac	KIN3 downstream sequence
		KIN3.04	gcttGGGCCCatccgaagactataaat	KIN3 downstream sequence
KIN4 deletion	pKIN4M1	KIN4.01	aacaGAGCTCaaagaattaagagacaacca	KIN4 upstream sequence
		KIN4.02	ggatCCGCGGcatagttttatactaaaca	KIN4 upstream sequence
		KIN4.03	agtgCTCGAGttggttaaatccattttattc	KIN4 downstream sequence
		KIN4.04	tgtaGGGCCCgacaactctgatattatta	KIN4 downstream sequence
KIN28 deletion	pKIN28M1	KIN28.01	cggattGAGCTCattaaatatcaagtgtcaag	KIN28 upstream sequence
		KIN28.02	caactgCCGCGGtagacatgattgat	KIN28 upstream sequence
		KIN28.03	gcatCTCGAGgtttctatatatatgtgtgtgt	KIN28 downstream sequence
		KIN28.04	ttatGGGCCCacaacatcgataggcaa	KIN28 downstream sequence
KNS1 deletion	pKNS1M1	KNS1.01	tttgGAGCTCtttttgtttcccattaatttcc	KNS1 upstream sequence
		KNS1.02	tactaaCCGCGGtgatttggggtttct	KNS1 upstream sequence
		KNS1.03	gaatCTCGAGacaccccatgtttccaag	KNS1 downstream sequence
		KNS1.04	tcaaGGGCCCttgaatttctttccatatcc	KNS1 downstream sequence
KSP1 deletion	pKSP1M1	KSP1.01	gtcaGAGCTCttttagttgattaatcagcc	KSP1 upstream sequence
		KSP1.02	tgttCCGCGGctaagtgaaattggtata	KSP1 upstream sequence
		KSP1.03	tgtgCTCGAGattaaaatagatctgtttataattg	KSP1 downstream sequence
		KSP1.04	aaacGGGCCCtacataaagtggttcg	KSP1 downstream sequence
MCK1 deletion	pMCK1M1	MCK1.01	caacaGAGCTCtaattgattcaattgtacattac	MCK1 upstream sequence
		MCK1.02	attgCCGCGGtagtagtttattaacagg	MCK1 upstream sequence
		MCK1.03	aaaaCTCGAGgtagttagttttaagacccaaac	MCK1 downstream sequence
		MCK1.04	ataaGGGCCCactaaaagtatatcaataataggta	MCK1 downstream sequence
MEC1 deletion	pMEC1M1	MEC1.01	atattaGAGCTCaagagacccttaaatccc	MEC1 upstream sequence
		MEC1.02	catgCCGCGGtttatattcttaactagc	MEC1 upstream sequence
		MEC1.03	ttatCTCGAGtgaataaatgtcaacgttcataa	MEC1 downstream sequence
		MEC1.04	gtaaatGGGCCCagcttatccaacaattc	MEC1 downstream sequence
MEC1 reintroduction	pMEC1K1	MEC1.01	see above	MEC1 upstream and partial coding sequence
		MEC1.07	ggcacgatcgggagaagtagacttag	MEC1 upstream and partial coding sequence
		MEC1.05	atgtCCGCGGcttatccaacaattctac	MEC1 partial coding and downstream sequence
		MEC1.06	ctcccgatcgtgccgaacaattgaaac	MEC1 partial coding and downstream sequence
MEK1 deletion	pMEK1M1	MEK1.01	ttttgagGAGCTCgcacgactatg	MEK1 upstream sequence
		MEK1.02	atcacgtCCGCGGttaggtgggag	MEK1 upstream sequence
		MEK1.03	ccaccCTCGAGttaaaccaccaccg	MEK1 downstream sequence
		MEK1.04	aattGGGCCCacaagttgtcaattgattctt	MEK1 downstream sequence
MKC1 deletion	pMKC1M1	MKC1.01	aaatcgGAGCTCcaaacattcgtattaag	MKC1 upstream sequence
		MKC1.02	tccaCCGCGGaaattggttctttataaaac	MKC1 upstream sequence
		MKC1.03	agtaCTCGAGacacacaaccacgttatc	MKC1 downstream sequence
		MKC1.04	gaatGGGCCCttgcaagatacaaacac	MKC1 downstream sequence
MKK2 deletion	pMKK2M1	MKK2.01	acgtGAGCTCcgtggtatcaattatcc	MKK2 upstream sequence
		MKK2.02	caatCCGCGGaaactaatctcttttgg	MKK2 upstream sequence
		MKK2.03	aaaaCTCGAGtcctctttgtttaattgtttttaga	MKK2 downstream sequence
		MKK2.04	tcgaGGGCCCagatggaatagaattag	MKK2 downstream sequence
MPS1 deletion	pMPS1M1	7293uf	atatGAGCTCtttcacaataaaacttagggcattc	MPS1 upstream sequence
		7293ur	atatCCGCGGtaaatcatgtggcatcgtcaaatc	MPS1 upstream sequence
		7293df	atatCTCGAGatacaaaacttaaactacagctagtg	MPS1 downstream sequence
		7293dr	atatGGGCCCagagattcgaagccccagaatg	MPS1 downstream sequence
NIK1 deletion	pNIK1M1	NIK1.01	tttggGAGCTCcaactttttaagtgctg	NIK1 upstream sequence
		NIK1.02	tttaCCGCGGttcattggagagagag	NIK1 upstream sequence
		NIK1.03	gactCTCGAGtcagcttgagtcaaag	NIK1 downstream sequence
		NIK1.04	ctgtGGGCCCcatacaaaaaaaaagaaaaaaag	NIK1 downstream sequence
NPR1 deletion	pNPR1M1	NPR1-1	atatGGGCCCttccaaggcacgagacc	NPR1 upstream sequence
		NPR1-2	atatCTCGAGgcagttgactttgctgcagtg	NPR1 upstream sequence
		NPR1-3	atatCCGCGGtgggaatcattacgaagatc	NPR1 downstream sequence
		NPR1-4	atatGAGCTCccgttggtgaagtgtcgttg	NPR1 downstream sequence
PAN3 deletion	pPAN3M1	PAN3.01	tgttGAGCTCgaatgtactggtagttgta	PAN3 upstream sequence
		PAN3.02	tattCCGCGGgttgtgttgtattgttatg	PAN3 upstream sequence
		PAN3.03	gggaCTCGAGggtttctttttattttttgtact	PAN3 downstream sequence
		PAN3.04	cgtaGGGCCCaaaaatgaccattaagaaat	PAN3 downstream sequence
PBS2 deletion	pPBS2M1	PBS2.01	ttctGAGCTCctttcttatttggtttattctac	PBS2 upstream sequence
		PBS2.02	tcttCCGCGGtaagagcaaggataaaaa	PBS2 upstream sequence
		PBS2.03	gaatCTCGAGcccaggttattgggct	PBS2 downstream sequence
		PBS2.04	atgaGGGCCCAAAGCAAGATATTTTAATTGG	PBS2 downstream sequence
PDK2 deletion	pPDK2M1	PDK2.01	cgacGAGCTCattggttgtttttagaaa	PDK2 upstream sequence
		PDK2.02	cataCCGCGGataactttttatagtatttcct	PDK2 upstream sequence
		PDK2.03	atgaCTCGAGaggttaaaaggcagtgt	PDK2 downstream sequence
		PDK2.04	gtttGGGCCCtttacgacatgtgaagaa	PDK2 downstream sequence
PHO85 deletion	pPHO85M1	PHO85.01	ttatGAGCTCcaaaaaaatacccgtgcta	PHO85 upstream sequence
		PHO85.02	gtcaCCGCGGttcaaaaagttatattaatgaa	PHO85 upstream sequence
		PHO85.03	actaCTCGAGaaaactttgtatatttagaatgtatg	PHO85 downstream sequence
		PHO85.04	aattGGGCCCaacttggaagtttggttg	PHO85 downstream sequence
PKC1 deletion	pPKC1M1	PKC1.01	agtaGAGCTCaagaataaacatagatactactatt	PKC1 upstream sequence
		PKC1.02	tgtgCCGCGGacatattggaattaca	PKC1 upstream sequence
		PKC1.03	caatgcCTCGAGttgattaaagtagatatataata	PKC1 downstream sequence
		PKC1.04	atacGGGCCCaacagttgataatgaaataca	PKC1 downstream sequence
PKH1 deletion	pPKH1M1	PKH1.01	agaaGAGCTCagcaagtgcaaaaaaaaa	PKH1 upstream sequence
		PKH1.02	atttCCGCGGtcttataagctaatttttaact	PKH1 upstream sequence
		PKH1.03	tataCTCGAGgtaaattagctgcatatgaaag	PKH1 downstream sequence
		PKH1.04	ttttGGGCCCatcttcttttgtaaaacttga	PKH1 downstream sequence
PKH3 deletion	pPKH3M1	PKH3.01	tcacGAGCTCtttagtgatacgccaat	PKH3 upstream sequence
		PKH3.02	ctaaCCGCGGcatgttcttattccaaaaa	PKH3 upstream sequence
		PKH3.03	caaaaatCTCGAGttattctgttcgtatatgtaaa	PKH3 downstream sequence
		PKH3.04	tatgacGGGCCCaatgctgaagaaat	PKH3 downstream sequence
PRK1 deletion	pPRK1M1	PRK1.01	gtatGAGCTCtttttttcagttcggtcttt	PRK1 upstream sequence
		PRK1.02	gtggCCGCGGcataattaactaatttg	PRK1 upstream sequence
		PRK1.03	ttatCTCGAGtttatatttgctctcttgtacat	PRK1 downstream sequence
		PRK1.04	ggatGGGCCCtatcaaaattcaattattttcac	PRK1 downstream sequence
PRR1 deletion	pPRR1M1	PRR1_01	caaaGAGCTCaatctacttttaatctgattgat	PRR1 upstream sequence
		PRR1_02	cgcaCCGCGGttgtcattataatagtaac	PRR1 upstream sequence
		PRR1_03	aaaaCTCGAGgggggaagtgttgtatcaaa	PRR1 downstream sequence
		PRR1_04	tcttGGGCCCggaaatttgtctcaccaa	PRR1 downstream sequence
PRR2 deletion	pPRR2M1	PRR2.01	ccaaGAGCTCtcaagaaaacaatattttggt	PRR2 upstream sequence
		PRR2.02	ccatCCGCGGtaatggatttttcgagat	PRR2 upstream sequence
		PRR2.03	tcctCTCGAGtcaaaacttagcttgtcat	PRR2 downstream sequence
		PRR2.04	taaaGGGCCCtgatggaatcaaagtaattg	PRR2 downstream sequence
PTK2 deletion	pPTK2M1	PTK2.01	gcagGAGCTCtagcagtaagaatttc	PTK2 upstream sequence
		PTK2.02	tttgCCGCGGttgttgctatattgtat	PTK2 upstream sequence
		PTK2.03	ctaaCTCGAGccgcaggtaatttaatag	PTK2 downstream sequence
		PTK2.04	tcttGGGCCCagctggttacaaagtt	PTK2 downstream sequence
RAD53 deletion	pRAD53M1	6936uf	atatGAGCTCttagacgaataccggttagagcg	RAD53 upstream sequence
		6936ur	atatCCGCGGccgttgtgttacttccattaatgtagt	RAD53 upstream sequence
		6936df	atatCTCGAGagatttagcatatatacaagcatttcc	RAD53 downstream sequence
		6936dr	atatGGGCCCgacattgagcatgttcggttgc	RAD53 downstream sequence
RCK2 deletion	pRCK2M1	RCK2.01	cataGAGCTCcgcacattacacacaaa	RCK2 upstream sequence
		RCK2.02	gttgCCGCGGtcttttcatatcattg	RCK2 upstream sequence
		RCK2.03	aagcCTCGAGtaaaagaaaagagtaagaaaa	RCK2 downstream sequence
		RCK2.04	agtaGGGCCCgtatgtatggattattgaaa	RCK2 downstream sequence
RIM11 deletion	pRIM11M1	RIM11.01	tgggGAGCTCgcagaaaaaaaactaac	RIM11 upstream sequence
		RIM11.02	atttCCGCGGacatatttttgttagtaattgg	RIM11 upstream sequence
		RIM11.03	ccttgaCTCGAGtttattttttttggttccac	RIM11 downstream sequence
		RIM11.04	taaaGGGCCCattattattgaaggtgcatat	RIM11 downstream sequence
RIM15 deletion	pRIM15M1	RIM15.01	ttttGAGCTCgacacccacatatacaca	RIM15 upstream sequence
		RIM15.02	atttCCGCGGagtattcgacatattaatgta	RIM15 upstream sequence
		RIM15.03	tagtCTCGAGaactagtgttgtgtgtatatg	RIM15 downstream sequence
		RIM15.04	ctgcaGGGCCCattttatcaattgttaatta	RIM15 downstream sequence
RIO1 deletion	pRIO1M1	RIO1.01	cgtaGAGCTCttggttttgtcttcaagt	RIO1 upstream sequence
		RIO1.02	tcttCCGCGGACATtattgatattctgtc	RIO1 upstream sequence
		RIO1.03	ggtaaCTCGAGgtgtattaataatgtactggtag	RIO1 downstream sequence
		RIO1.04	aataGGGCCCaaaataatgaatagtaagcttatg	RIO1 downstream sequence
RIO2 deletion	pRIO2M1	RIO2.01	aattGAGCTCactttgcatacgtttctg	RIO2 upstream sequence
		RIO2.02	tcgttCCGCGGtttatagtctgttttatat	RIO2 upstream sequence
		RIO2.03	tataCTCGAGgaatagaaatatacaaattatattg	RIO2 downstream sequence
		RIO2.04	aaatGGGCCCtgatgctgaaaaattcaaa	RIO2 downstream sequence
SAK1 deletion	p3840M1	3840.01	tttgGAGCTCatgcctttatgtacagttat	orf19.3840 upstream sequence
		3840.02	agagCCGCGGacataattgagtattgt	orf19.3840 upstream sequence
		3840.03	gagaaacCTCGAGgaataaataattcgatttaatt	orf19.3840 downstream sequence
		3840.04	aggaGGGCCCagaagatcattcattgt	orf19.3840 downstream sequence
SAT4 deletion	pSAT4M1	SAT4.01	aaaaGAGCTCcacaagaaggaagaagaa	SAT4 upstream sequence
		SAT4.02	caaaaCCGCGGtaatgtatgtgattagtaatc	SAT4 upstream sequence
		SAT4.03	gaatgaCTCGAGtaaacagtagaaagtaatttaaata	SAT4 downstream sequence
		SAT4.04	ttgaGGGCCCattttcttaattcgtgtaaa	SAT4 downstream sequence
SCH9 deletion	pSCH9M1	SCH9.01	acttGAGCTCcgaccatgaagatgagtg	SCH9 upstream sequence
		SCH9.02	tctaCCGCGGaagattgtaagggaatg	SCH9 upstream sequence
		SCH9.03	tgatCTCGAGaaaaagacaaaccgaagatg	SCH9 downstream sequence
		SCH9.04	caagGGGCCCatagaatatatacaactatcag	SCH9 downstream sequence
SEF1 deletion	pSEF1M1	SEF1.01	tataGAGCTCGGTACCtccttctgtgaaaaggcaatttcggg	SEF1 upstream sequence
		SEF1.02	tataCCGCGGctatagaaacaaatgttgaggttctatggttcta	SEF1 upstream sequence
		SEF1.03	gatgCTCGAGaaataagattctacctcatta	SEF1 downstream sequence
		SEF1.04	caagGGGCCCgaatatacacagaaaaactt	SEF1 downstream sequence
SEF1 reintroduction	pSEF1K1	SEF1.03	see above	SEF1 downstream sequence
		SEF1.07	taatcGGGCCCtctcttattataccgttg	SEF1 downstream sequence
		SEF1.09	caatttGAGCTCtagtagtaaacaaagcttaat	SEF1 coding and flanking sequences
		SEF1.10	taatCCGCGGctctcttattataccgttg	SEF1 coding and flanking sequences
SEF1 overexpression	pSEF1E1	SEF1-1	atatGTCGACaatgaagtttgaaaaaggtaaagtgag	SEF1 coding sequence
		SEF1-2	atatAGATCTtatttctcttgcatcatattaacatc	SEF1 coding sequence
SEF1 3xHA-tagging	pSEF1H2	SEF1.08	agacGAGCTCagcctaacaagaaaatcttg	SEF1 C-terminal region
		SEF1_HA.01	tagaGGATCCtttctcttgcatcatattaacatc	SEF1 C-terminal region
SHA3 deletion	pSHA3M1	SHA3.01	atcaGAGCTCtaaaatggaaaaaatgaatgga	SHA3 upstream sequence
		SHA3.02	tcatCCGCGGtaattgttataggtaagttaat	SHA3 upstream sequence
		SHA3.03	tactCTCGAGttgtacacataaataattaatgacaa	SHA3 downstream sequence
		SHA3.04	caaaGGGCCCaacagcaacaaccac	SHA3 downstream sequence
SKY1 deletion	pSKY1M1	SKY1.01	aattGAGCTCcattcatcacaaatcttaaattc	SKY1 upstream sequence
		SKY1.02	tgttCCGCGGaaacaaatgatcaaaaga	SKY1 upstream sequence
		SKY1.03	tatcaCTCGAGtcaaaaaaaaaattacagtttacg	SKY1 downstream sequence
		SKY1.04	aatcGGGCCCaattctatctaaggatttc	SKY1 downstream sequence
SLN1 deletion	pSLN1M1	SLN1.01	acatGAGCTCaaatgtttacaagtcaacatatac	SLN1 upstream sequence
		SLN1.02	atctCCGCGGagtttagtttttgttgc	SLN1 upstream sequence
		SLN1.03	gtcgttaCTCGAGaaaatataggagagaaataa	SLN1 downstream sequence
		SLN1.04	aataGGGCCCatcaacaaaaagttggtgat	SLN1 downstream sequence
SNF1 deletion	pSNF1M1	SNF1.01	atccGAGCTCacacaaaagacaagaac	SNF1 upstream sequence
		SNF1.02	gcttCCGCGGacatctttaactctat	SNF1 upstream sequence
		SNF1.03	caaaCTCGAGaaaataaagtaagtaagtactagc	SNF1 downstream sequence
		SNF1.04	aagtGGGCCCattaaaattggttgaatttattg	SNF1 downstream sequence
SOK1 deletion	pSOK1M1	SOK1.01	agaaGAGCTCttttttagtataaattatcccacc	SOK1 upstream sequence
		SOK1.02	aagtCCGCGGttaatatgtaaactgtgttg	SOK1 upstream sequence
		SOK1.03:2.0	actaCTCGAGccccattaagtatgttatcatga	SOK1 downstream sequence
		SOK1.04:2.0	ttgatttcGGGCCCatttaaaagaacattttgg	SOK1 downstream sequence
SPS1 deletion	pSPS1M1	SPS1.01	ttcgGAGCTCttaattttaaatgggtgtaaag	SPS1 upstream sequence
		SPS1.02	tgatCCGCGGatcttcaagtttttaagaa	SPS1 upstream sequence
		SPS1.03	ttaaCTCGAGctactagttgaattgacgt	SPS1 downstream sequence
		SPS1.04	ctcaGGGCCCttctttctacttgttttat	SPS1 downstream sequence
SSK2 deletion	pSSK2M1	SSK2.01	ccacGAGCTCtattgcaaattgaaaacc	SSK2 upstream sequence
		SSK2.02	tggtCCGCGGaatatctgacattataag	SSK2 upstream sequence
		SSK2.03	aaaaCTCGAGgttttttttaggaggggtcg	SSK2 downstream sequence
		SSK2.04	aagaGGGCCCtaataatggatttggaataaataat	SSK2 downstream sequence
SSN3 deletion	pSSN3M1	SSN3-5'FW	tatagggcgaattgGAGCTCggataatttggttaatatagatcctg	SSN3 upstream sequence
		SSN3-5'RV2	agagcggccgccaCCGCGGgtaattttcttaatgacgaatag	SSN3 upstream sequence
		SSN3-3'FW	agtataggaacttcCTCGAGatgtcatttttatttgtatagtgtttt	SSN3 downstream sequence
		SSN3-3'RV	aaaagctgggtaccGGGCCCgtttacaatattttgtaatttcaatca	SSN3 downstream sequence
SSN3 reintroduction	pSSN3K1	SSN3.01	gtttGAGCTCtgaatacgataaacaaaatatgg	SSN3 coding and flanking sequences
		SSN3.05	tacaCCGCGGtgactaatataatatcgtcac	SSN3 coding and flanking sequences
STE11 deletion	pSTE11M1	STE11_01	tagcGAGCTCaatttgattattattattgttact	STE11 upstream sequence
		STE11_02	ttaaCCGCGGtcatgactgtttgttagatt	STE11 upstream sequence
		STE11_03	atatCTCGAGttatactgtaccacgtgattg	STE11 downstream sequence
		STE11_04	ataaGGGCCCttcatatagaaaaaagctga	STE11 downstream sequence
SWE1 deletion	pSWE1M1	SWE1.01	acaacGAGCTCtatcccttaacctattag	SWE1 upstream sequence
		SWE1.02	aatcCCGCGGagcttaaatattgcac	SWE1 upstream sequence
		SWE1.03	gatgCTCGAGtgataaatatttccttgaaca	SWE1 downstream sequence
		SWE1.04	ttttGGGCCCttaatctattgtctgaagc	SWE1 downstream sequence
TEL1 deletion	pTEL1M1	TEL1.01	cggaGAGCTCgattactgttgtctgt	TEL1 upstream sequence
		TEL1.02	tctgCCGCGGACATgattacgtaga	TEL1 upstream sequence
		TEL1.03	ttagCTCGAGtgtatttatgtgcatgttaata	TEL1 downstream sequence
		TEL1.04	tctaGGGCCCaaaagtctgacaaattattc	TEL1 downstream sequence
TOR1 deletion	pTOR1M1	TOR1.01	gtaaGAGCTCacagagagatttgaagag	TOR1 upstream sequence
		TOR1.02	gctgCCGCGGattaatgatttgttttt	TOR1 upstream sequence
		TOR1.03	gtagCTCGAGtatcgtcatgtgtcgt	TOR1 downstream sequence
		TOR1.04	tgtcGGGCCCaaccattatcttgttacata	TOR1 downstream sequence
TPK1 deletion	pTPK1M1	4892uf	atatGAGCTCttgtcacacatttatccgttttg	TPK1 upstream sequence
		4892ur	atatCCGCGGtgtcatcctggttttggttg	TPK1 upstream sequence
		4892df	atatCTCGAGcccatatcgtgatcaattcca	TPK1 downstream sequence
		4892dr	atatGGGCCCtccaataccattctcaatgtgg	TPK1 downstream sequence
TPK2 deletion	pTPK2M1	2277uf	atatGAGCTCtctttttcttaaaaactatacaccaag	TPK2 upstream sequence
		2277ur	atatCCGCGGttaaaagattcaccatcaaaaaggg	TPK2 upstream sequence
		2277df	atatCTCGAGcttttgaattgagaggagatgaactttc	TPK2 downstream sequence
		2277dr	atatGGGCCCcaacgaagaaaagataccagtatg	TPK2 downstream sequence
VPS15 deletion	pVPS15M1	VPS15.01	gattGAGCTCtgtgttttgagcaattctt	VPS15 upstream sequence
		VPS15.02	ctgtCCGCGGtagtggattgatagataa	VPS15 upstream sequence
		VPS15.03	tgttCTCGAGggggtagtttatctttagaat	VPS15 downstream sequence
		VPS15.04	atgtGGGCCCttgcataaagatatagaaag	VPS15 downstream sequence
VPS15 reintroduction	pVPS15K1	VPS15.01	see above	VPS15 upstream and partial coding sequence
		VPS15.07	gaattctttcttctcgagttccattagatatcg	VPS15 upstream and partial coding sequence
		VPS15.05	atgtCCGCGGttgcataaagatatagaaag	VPS15 partial coding and downstream sequence
		VPS15.06	cgatatctaatggaactcgagaagaaagaattc	VPS15 partial coding and downstream sequence
YAK1 deletion	pYAK1M1	YAK1.01	taagGAGCTCataaagtgttaatgtgtgtaagt	YAK1 upstream sequence
		YAK1.02	tatgCCGCGGtgtataaatttgtcgg	YAK1 upstream sequence
		YAK1.03	gattCTCGAGaataagaataagaataacaatgtgg	YAK1 downstream sequence
		YAK1.04	gattGGGCCCtattataaaacaatgtagtgataatc	YAK1 downstream sequence
YCK2 deletion	pYCK2M1	YCK2.01	tactGAGCTCatcccaacaggcaaata	YCK2 upstream sequence
		YCK2.02	caaaCCGCGGtttgttgtcatgtctc	YCK2 upstream sequence
		YCK2.03	ctaaCTCGAGttgtcattagttgtatgatatca	YCK2 downstream sequence
		YCK2.04	aattGGGCCCtgaaaattgaaaactaaaaaacat	YCK2 downstream sequence
YPK1 deletion	pYPK1M1	YPK1.01	atacGAGCTCccccaattcaataagcatt	YPK1 upstream sequence
		YPK1.02	ttaaCCGCGGacataaatagcaataaataccta	YPK1 upstream sequence
		YPK1.03	caatgtttCTCGAGcggaagaacaatatatata	YPK1 downstream sequence
		YPK1.04	aaccGGGCCCagatcaactgtatcaac	YPK1 downstream sequence
orf19.35 deletion	p35M1	35.01	gaagGAGCTCtccgttttccctttttaaa	orf19.35 upstream sequence
		35.02	cattCCGCGGttagcaagtgatatcac	orf19.35 upstream sequence
		35.03	tgatgatttCTCGAGttatacatgtgaatgtaaaa	orf19.35 downstream sequence
		35.04	agtgGGGCCCaaacttgtttgtttgaatta	orf19.35 downstream sequence
orf19.223 deletion	p223M1	223.01	ttcaGAGCTCttaactttgcttgcaattt	orf19.223 upstream sequence
		223.02	aataCCGCGGcaaagtaatgactattatattg	orf19.223 upstream sequence
		223.03	aaagCTCGAGaaagtgtaatgaccaaaaaa	orf19.223 downstream sequence
		223.04	attgGGGCCCtttttatcatagacatcaaa	orf19.223 downstream sequence
orf19.764 deletion	p764M1	764.01	caggGAGCTCatttatttctatctaatccca	orf19.764 upstream sequence
		764.02	atctCCGCGGcatagttaattcaggaa	orf19.764 upstream sequence
		764.03	tttaCTCGAGgaaaagaaaaacacgcgg	orf19.764 downstream sequence
		764.04	cttcGGGCCCgcttaacaaaaattcaaa	orf19.764 downstream sequence
orf19.792 deletion	p792M1	792.01	tgcaGAGCTCcaaagaaatggatcca	orf19.792 upstream sequence
		792.02	gacaCCGCGGtttctattgttgttgttgt	orf19.792 upstream sequence
		792.03	gttaccCTCGAGtagaatttattttttttggttcc	orf19.792 downstream sequence
		792.04	tgaaGGGCCCtatgcgtttagtattgtta	orf19.792 downstream sequence
orf19.846 deletion	p846M1	846.01	aattGAGCTCttagcagaacaatttttaaatcc	orf19.846 upstream sequence
		846.02	gatttCCGCGGaatatccataataattgatct	orf19.846 upstream sequence
		846.03	tagtCTCGAGacatatgtaatgtgttttactcc	orf19.846 downstream sequence
		846.04	cttgGGGCCCttggattgttatcattca	orf19.846 downstream sequence
orf19.1985 deletion	p1985M1	1985.01	gcaaGAGCTCagtgaaaccaacactca	orf19.1985 upstream sequence
		1985.02	tggaatCCGCGGtgttagattgaatatgtataa	orf19.1985 upstream sequence
		1985.03	cagttCTCGAGaatatcaagtatatatatagtataga	orf19.1985 downstream sequence
		1985.04	aggtGGGCCCaaagttaatccattctc	orf19.1985 downstream sequence
orf19.2222 deletion	p2222M1	2222.01	tggtgGAGCTCaaaccaatcttttttttttc	orf19.2222 upstream sequence
		2222.02	tagttCCGCGGttcatgaatgggaat	orf19.2222 upstream sequence
		2222.03	cgttCTCGAGataattcattatcatcaccta	orf19.2222 downstream sequence
		2222.04	tttaGGGCCCagtttgttattattattctttagttt	orf19.2222 downstream sequence
orf19.2781 deletion	p2781M1	2781.01	agctGAGCTCtatacaacaagaacaatga	orf19.2781 upstream sequence
		2781.02	ttttCCGCGGctagcttaatgcaaat	orf19.2781 upstream sequence
		2781.03	tgctacCTCGAGttgaaaataatcaacaaattta	orf19.2781 downstream sequence
		2781.04	gttcGGGCCCaaaacagttaaacaattatatg	orf19.2781 downstream sequence
orf19.3456 deletion	p3456M1	3456.01	attgGAGCTCttataggaatcattaataagttgg	orf19.3456 upstream sequence
		3456.02	attgCCGCGGgtataattcattagtatgat	orf19.3456 upstream sequence
		3456.03	caggatCTCGAGcatagtacaatattaattaaaa	orf19.3456 downstream sequence
		3456.04	agatGGGCCCattcgattatggaattatatg	orf19.3456 downstream sequence
orf19.4144 deletion	p4144M1	4144.01	atgtGAGCTCttgatgatttagatgtgtttaatg	orf19.4144 upstream sequence
		4144.02	tcatCCGCGGtgaactaaaaatcaagtttaat	orf19.4144 upstream sequence
		4144.03	cattCTCGAGaaattaaaaccagaaacaaagatta	orf19.4144 downstream sequence
		4144.04	tcgaGGGCCCaagtctcaagatataaaac	orf19.4144 downstream sequence
orf19.4269 deletion	p4269M1	4269.01	taacGAGCTCatccaccaataaaattaaacag	orf19.4269 upstream sequence
		4269.02	cataCCGCGGgaatttaatgtgaagtgtat	orf19.4269 upstream sequence
		4269.03	ggatCTCGAGtaggagtttatatacgcatt	orf19.4269 downstream sequence
		4269.04	tactGGGCCCttgttgagatcaaaaattc	orf19.4269 downstream sequence
orf19.4518 deletion	p4518M1	4518.01	actaGAGCTCaactagagagtatagacttat	orf19.4518 upstream sequence
		4518.02	cattcCCGCGGatataggtttaaactaataaa	orf19.4518 upstream sequence
		4518.03	atgtCTCGAGgcttgatattagtaatgatag	orf19.4518 downstream sequence
		4518.04	ttttcGGGCCCtaatgatttgatggatg	orf19.4518 downstream sequence
orf19.5253 deletion	p5253M1	5253.01	tagttGAGCTCataatagtatttgtcttgca	orf19.5253 upstream sequence
		5253.02	atgaCCGCGGatttagtagattcctatag	orf19.5253 upstream sequence
		5253.03	ttttCTCGAGtagcaagaaacagcaaatt	orf19.5253 downstream sequence
		5253.04	taaaGGGCCCtaaaagatccaacaaccaa	orf19.5253 downstream sequence
orf19.5376 deletion	p5376M1	5376.01	gacgGAGCTCcagaaaagcacatattg	orf19.5376 upstream sequence
		5376.02	ttagCCGCGGtactgtcgttgtatatg	orf19.5376 upstream sequence
		5376.03	gttacCTCGAGGGGTTAGATTAAtgtatagag	orf19.5376 downstream sequence
		5376.04	gaactGGGCCCttgtaacaacagttctt	orf19.5376 downstream sequence
orf19.6275 deletion	p6275M1	6275.01	agaaGAGCTCaagattagttttatatatggtagt	orf19.6275 upstream sequence
		6275.02	tctaCCGCGGttagttttattatattatttgataata	orf19.6275 upstream sequence
		6275.03	ataaCTCGAGaattagactgctagacttc	orf19.6275 downstream sequence
		6275.04	attcGGGCCCatgtatgtacacacaca	orf19.6275 downstream sequence
orf19.6492 deletion	p6492M1	6492.01	caaaGAGCTCagggagaaatcaattgatg	orf19.6492 upstream sequence
		6492.02	gaacCCGCGGtggtgatagtgatagta	orf19.6492 upstream sequence
		6492.03	gatagaatCTCGAGatattatatcattcaatctataaa	orf19.6492 downstream sequence
		6492.04	atgctGGGCCCaatacaacaacaattatg	orf19.6492 downstream sequence
orf19.6980 deletion	p6980M1	6980.01	ttttGAGCTCcgtttattccatacaccca	orf19.6980 upstream sequence
		6980.02	tggcCCGCGGtaataaatattgatcca	orf19.6980 upstream sequence
		6980.03	gatgCTCGAGtggcatgaataagagg	orf19.6980 downstream sequence
		6980.04	aattGGGCCCtaatcattaatcgttgttgaaa	orf19.6980 downstream sequence
1 Previosly published deletion constructs (Neuhäuser et al. 2011; Ramírez-Zavala et al. 2013, 2017) are marked in light gray and are included for completeness.
2 Restriction sites introduced into the primers are highlighted in capitals.
3 A different construct was used to delete the second HSL1 allele in the hsl1∆ mutant SCHSL1M4B.
References
Neuhäuser B, Dunkel N, Satheesh SV, Morschhäuser J (2011) Role of the Npr1 kinase in ammonium transport and signaling by the ammonium permease Mep2 in Candida albicans. Eukaryot. Cell 10:332-342.
Ramírez-Zavala B, Weyler M, Gildor T, Schmauch C, Kornitzer D, Arkowitz R, Morschhäuser J (2013) Activation of the Cph1-dependent MAP kinase signaling pathway induces white-opaque switching in Candida albicans. PLoS Pathog. 9:e1003696.
Ramírez-Zavala B, Mottola A, Haubenreißer J, Schneider S, Allert S, Brunke S, Ohlsen K, Hube B, Morschhäuser J (2017) The Snf1-activating kinase Sak1 is a key regulator of metabolic adaptation and in vivo fitness of Candida albicans. Mol. Microbiol. 104:989-1007.
